# Supplementary material for: CSGID Solves Structures and Identifies Phenotypes for Five Enzymes in Toxoplasma gondii
Source: Front Cell Infect Microbiol. 2018 Oct 5;8:352. doi: 10.3389/fcimb.2018.00352 (PMC6182094; doi:10.3389/fcimb.2018.00352)
Supplement: Supplementary Table 1 — Data from replicate experiments demonstrate the efficacy of target-specific morpholino on parasite replication in vitro. Ratios of target-specific to off-target morpholino for all targets reflect statistically significant perturbation of parasite replication. [file Table_1.XLSX]

## Sheet: Sheet1
ppmo study experiments
Experiment 1 051314_YZ
	fibroblast	6830	8534	7394	7586
	P/S	8525	7048	7160	7577.67
	YFP standard
		34422	34613	34496	34510.3	96.3033		R^2=0.8621
		28522	23681	28183	26795.3	2702.41
		23364	24695	22392	23483.7	1156.15
		10347	18781	20007	16378.3	5259.14
		16509	10050	17855	14804.7	4172.3
		7248	8051	8860	8053	806.002
	OAT					ratio target/off target	P value
	1 uM	28305	34713	29019	30679	1.10507
	2.5 uM	28501	30015	20205	26240.3	1.13307
	5 uM	13840	13246	9866	12317.3	0.725402	0.280463
	RPE
	1 uM	24944	24141	28863	25982.7	0.935908
	2.5 uM	24948	29997	29122	28022.3	1.21001
	5 uM	16079	23088	18675	19280.7	1.13549	0.602847
	RPI
	1 uM	29227	24455	23218	25633.3	0.923324
	2.5 uM	19903	26916	33367	26728.7	1.15415
	5 uM	10025	18421	13668	14038	0.826737	0.530068
	NDK
	1 uM	25613	30717	22447	26259	0.945861
	2.5 uM	20750	29558	20780	23696	1.0232
	5 uM	15183	15405	12193	14260.3	0.839831	0.500631
	PGM
	1 uM	40111	37240	32490	36613.7	1.31884
	2.5 uM	17128	15643	16326	16365.7	0.706676
	5 uM	12196	10587	10170	10984.3	0.646898	0.169509
	off target
	1 uM	23872	29989	29425	27762
	2.5 uM	30907	20313	18256	23158.7
	5 uM	12775	23991	14174	16980
Experiment 2 061014 JL	fibroblast	7561	8490	7529	7860
	P/S	9279	9226	9049	9184.67
		28936	48340	46620	41298.7	10740.9		R^2=0.9329
		30048	25142	24316	26502	3098.57
		16756	12753	13030	14179.7	2235.46
		13987	24787	16223	18332.3	5700.61
		10040	17727	19053	15606.7	4866.25
		12662	8403	8410	9825	2456.92
	ppmo at 10 uM					ratio target/off target	P value
	PGM	12058	15846	8192	12032	0.424574	0.0512906
	NDK	27360	7088	19787	18078.3	0.637931	0.272753
	RPE	15200	20826	11456	15827.3	0.5585	0.111077
	RPI	21409	18631	18451	19497	0.687992	0.188351
	OAT	14718	9726	15263	13235.7	0.467048	0.0590747
	off target	28601	18686	37730	28339
expeeriment 3 061614 JL	fibroblast	7865	8177	7560
	P/S	8588	7959	9141
	YFP standard
		49435	44190	47235	46953.3	2633.82		R^2=0.7843
		39320	38944	23945	34069.7	8770.23
		31994	29055	41050	34033	6252.05
		19047	37203	33141	29797	9528.74
		8648	18681	15628	14319	5142.99
		12265	25657	16016	17979.3	6908.5
	ppmo at 10 uM					ratio target/off target	P value
	PGM	18839	19562	28449	22283.3	0.612954	0.0209407
	NDK	18933	20845	19990	19922.7	0.548019	0.00201308
	RPE	17125	17244	17964	17444.3	0.479846	0.00108293
	RPI	18770	19382	20500	19550.7	0.537786	0.00181795
	OAT	16105	14276	14869	15083.3	0.414902	0.000748944
	off target	40672	33249	35141	36354
experiment 4 062414 JL		6306	6223	6448	6325.67
		6088	7154	6352	6531.33
		48517	28702		38609.5	14011.3		R^2=0.9492
		33207	21610		27408.5	8200.32
		15648	5813		10730.5	6954.4
		14301	9509		11905	3388.46
		11072	8963		10017.5	1491.29
		9867	5884		7875.5	2816.41
	ppmo at 10 uM					ratio target/off target	P value
	PGM	18315	16683	19597	18198.3	0.413809	0.000719591
	NDK	25481	17690	29453	24208	0.550461	0.0103213
	RPE	33426	22630	16741	24265.7	0.551772	0.0236482
	RPI	22380	19108	23655	21714.3	0.493758	0.00164187
	OAT	23606	22107	18977	21563.3	0.490325	0.00160945
	off target	45952	38795	47186	43977.7
Experiment 5 100914 yz
	Fibroblast	8139	8003	7818	7986.67			R^2=0.9228
	P/S	9304	9148	9273	9241.67
	medium	52135	44227	45179	47180.3
	YFP standard
		39449	40000	42568	40672.3	1664.65
		33187	23901	39921	32336.3	8043.81
		20181	20772	25553	22168.7	2945.78
		18464	18895	21929	19762.7	1888.44
		13754	10956	11657	12122.3	1455.89
	PPMO at 10 uM #1					ratio target/off target	P value
	PGM	14811	13663	12518	13664	0.494833	0.000313412
	NDK	17356	16233	13748	15779	0.571427	0.00126791
	RPE	18592	22485	17354	19477	0.705348	0.0115344
	RPI	19682	17581	16998	18087	0.65501	0.00179888
	OAT	14239	16636	16562	15812.3	0.572634	0.000754494
	off target	25877	27617	29346	27613.3
experiment 6 103114 yz
	Fib	7969	8113	8162	8081.33
	P/S	9025	9554	9573	9384
	RH-YFP	40327	37238	40491	39352
	YFP standard							R^2=0.9089
		41682	45848	47677	45069	3072.48
		30670	36372	33095	33379	2861.59
		26875	26499	38873	30749	7038.1
		25065	25970	22974	24669.7	1536.63
		22604	13337	18890	18277	4663.81
		15151	20801	11715	15889	4587.74
	ppmo at 10 uM					ratio target/off target	P value
	PGM	28960	24192	21605	24919	0.888388	0.358125
	NDK	29456	22376	22319	24717	0.881187	0.353116
	RPE	27062	27572	31689	28774.3	1.02584	0.792057
	RPI	23446	21597	21857	22300	0.795018	0.0585351
	OAT	22533	23918	17944	21465	0.76525	0.0769016
	OFF TARGET	25060	32132	26957	28049.7
		ratio target/off target
	ppmo at 10 uM	exp 2	exp 3	exp 4	exp 5	exp 6
	PGM	0.424574	0.612954	0.413809	0.494833	0.888388
	NDK	0.637931	0.548019	0.550461	0.571427	0.881187
	RPE	0.5585	0.479846	0.551772	0.705348	1.02584
	RPI	0.687992	0.537786	0.493758	0.65501	0.795018
	OAT	0.467048	0.414902	0.490325	0.572634	0.76525
